# Supplementary material for: Gold Nanoparticles Inhibit Extravasation of Canine Osteosarcoma Cells in the Ex Ovo Chicken Embryo Chorioallantoic Membrane Model
Source: Int J Mol Sci. 2023 Jun 7;24(12):9858. doi: 10.3390/ijms24129858 (PMC10297960; doi:10.3390/ijms24129858)
Supplement: Supplementary file 1 [file ijms-24-09858-s001.zip]

Archive with 2 entries (2 files):
- ijms-2399291-supplementary.pdf
- Supp. mat 1.mp4
